# Supplementary material for: Integrated Hospital–Territory Organizational Models and the Role of Family and Community Nurses in the Management of Chronic Conditions: A Scoping Review
Source: Medicina (Kaunas). 2025 Jun 28;61(7):1175. doi: 10.3390/medicina61071175 (PMC12298380; doi:10.3390/medicina61071175)
Supplement: Supplementary file 1 [file medicina-61-01175-s001.zip]

Archive with 1 entries (1 files):
- medicina-3671954-supplementary.pdf
